# Supplementary material for: Dynamic patterns of gene expressional and regulatory variations in cotton heterosis
Source: Front Plant Sci. 2024 Aug 6;15:1450963. doi: 10.3389/fpls.2024.1450963 (PMC11333441; doi:10.3389/fpls.2024.1450963)
Supplement: Supplementary file 3 [file Table_1.xlsx]

## Sheet: Supplementary Table 1
Supplementary Table 1 Trait performance and heterosis of the cross between CRI12 and J8891 for 11 investigated traits
Category	Traits	Parents		F1	MPH (%)	BPH (%)
		CRI12 (mean ± SD)	J8891 (mean ± SD)	XZM2 (mean ± SD)
Yield-related	Seed yield (g)	61.77 ± 6.30	75.55 ± 4.58	87.87 ± 4.12	27.99	16.31
	Lint yield (g)	24.37 ± 2.77	30.34 ± 2.14	36.72 ± 1.91	34.24	21.04
	Boll number per plant	20.22 ± 2.08	21.39 ± 1.16	22.71 ± 1.07	9.18	6.20
	Boll weight (g)	3.59 ± 0.13	4.34 ± 0.11	4.42 ± 0.05	11.52	1.93
	Lint percentage (%)	39.44 ± 1.54	40.15 ± 1.04	41.80 ± 1.17	5.04	4.11
	Seed index (g)	10.62 ± 0.18	10.89 ± 0.16	10.43 ± 0.11	-3.06	-4.27
Fiber quality	Upper half mean length (mm)	25.23 ± 0.32	24.63 ± 0.76	25.67 ± 0.45	2.97	1.75
	Breaking tenacity (g/tex)	24.45 ± 0.87	23.43 ± 1.04	25.63 ± 1.38	7.06	4.83
	Breaking elongation (%)	6.33 ± 0.05	6.22 ± 0.12	6.36 ± 0.07	1.38	0.50
	Uniformity index (%)	82.85 ± 0.65	82.34 ± 1.19	82.62 ± 1.09	0.03	-0.27
	Micronaire value	5.01 ± 0.48	4.96 ± 0.54	5.05 ± 0.46	-1.33	-1.81

## Sheet: Supplementary Table 2
Supplementary Table 2 Overview of samples used for RNA-seq analysis.
Stage	Sampled tissue	Genotype	Replications
Seeding	Leaf	CRI12	3
Seeding	Leaf	J8891	3
Seeding	Leaf	XZM2	3
Seeding	Stem	CRI12	3
Seeding	Stem	J8891	3
Seeding	Stem	XZM2	3
Seeding	Root	CRI12	3
Seeding	Root	J8891	3
Seeding	Root	XZM2	3
Budding	Leaf	CRI12	3
Budding	Leaf	J8891	3
Budding	Leaf	XZM2	3
Blooming	Leaf	CRI12	3
Blooming	Leaf	J8891	3
Blooming	Leaf	XZM2	3
0 DPA	Ovule	CRI12	3
5 DPA	Ovule	CRI12	3
10 DPA	Ovule	CRI12	3
15 DPA	Ovule	CRI12	3
20 DPA	Ovule	CRI12	3
25 DPA	Ovule	CRI12	3
0 DPA	Ovule	J8891	3
5 DPA	Ovule	J8891	3
10 DPA	Ovule	J8891	2
15 DPA	Ovule	J8891	3
20 DPA	Ovule	J8891	3
25 DPA	Ovule	J8891	3
0 DPA	Ovule	XZM2	3
5 DPA	Ovule	XZM2	3
10 DPA	Ovule	XZM2	3
15 DPA	Ovule	XZM2	3
20 DPA	Ovule	XZM2	3
25 DPA	Ovule	XZM2	3
10 DPA	Fiber	CRI12	3
15 DPA	Fiber	CRI12	3
20 DPA	Fiber	CRI12	3
25 DPA	Fiber	CRI12	3
10 DPA	Fiber	J8891	3
15 DPA	Fiber	J8891	3
20 DPA	Fiber	J8891	3
25 DPA	Fiber	J8891	3
10 DPA	Fiber	XZM2	3
15 DPA	Fiber	XZM2	3
20 DPA	Fiber	XZM2	3
25 DPA	Fiber	XZM2	3

## Sheet: Supplementary Table 3
Supplementary Table 3 Mapping ratios of 134 RNA-seq samples from the parents and hybrid.
Sample ID	Genotype	Stage	Tissue	Mapping ratio	Retained
001	CRI12	Seedling	Leaf	0.9347	Yes
002	CRI12	Seedling	Leaf	0.9372	Yes
003	CRI12	Seedling	Leaf	0.9401	Yes
004	CRI12	Seedling	Stem	0.9383	Yes
005	CRI12	Seedling	Stem	0.9409	Yes
006	CRI12	Seedling	Stem	0.9408	Yes
007	CRI12	Seedling	Root	0.9293	Yes
008	CRI12	Seedling	Root	0.9363	Yes
009	CRI12	Seedling	Root	0.9411	Yes
010	CRI12	Budding	Leaf	0.928	Yes
011	CRI12	Budding	Leaf	0.9268	Yes
012	CRI12	Budding	Leaf	0.9338	Yes
013	CRI12	Blooming	Leaf	0.7997	Yes
014	CRI12	Blooming	Leaf	0.8677	Yes
015	CRI12	Blooming	Leaf	0.8751	Yes
016	CRI12	0 DPA	Ovule	0.8181	Yes
017	CRI12	0 DPA	Ovule	0.8728	Yes
018	CRI12	0 DPA	Ovule	0.8824	Yes
019	CRI12	5 DPA	Ovule	0.8655	Yes
020	CRI12	5 DPA	Ovule	0.8762	Yes
021	CRI12	5 DPA	Ovule	0.8875	Yes
022	CRI12	10 DPA	Ovule	0.8861	Yes
023	CRI12	10 DPA	Ovule	0.9065	Yes
024	CRI12	10 DPA	Ovule	0.8985	Yes
025	CRI12	15 DPA	Ovule	0.8636	Yes
026	CRI12	15 DPA	Ovule	0.8249	Yes
027	CRI12	15 DPA	Ovule	0.7777	Yes
028	CRI12	20 DPA	Ovule	0.9033	Yes
029	CRI12	20 DPA	Ovule	0.8927	Yes
030	CRI12	20 DPA	Ovule	0.8742	Yes
031	CRI12	25 DPA	Ovule	0.8873	No
032	CRI12	25 DPA	Ovule	0.8736	Yes
033	CRI12	25 DPA	Ovule	0.8811	Yes
034	CRI12	10 DPA	Fiber	0.918	Yes
035	CRI12	10 DPA	Fiber	0.9343	Yes
036	CRI12	10 DPA	Fiber	0.9372	Yes
037	CRI12	15 DPA	Fiber	0.9283	Yes
038	CRI12	15 DPA	Fiber	0.911	Yes
039	CRI12	15 DPA	Fiber	0.9271	Yes
040	CRI12	20 DPA	Fiber	0.9336	Yes
041	CRI12	20 DPA	Fiber	0.8851	Yes
042	CRI12	20 DPA	Fiber	0.9314	Yes
043	CRI12	25 DPA	Fiber	0.9352	Yes
044	CRI12	25 DPA	Fiber	0.3771	No
045	CRI12	25 DPA	Fiber	0.6504	Yes
046	J8891	Seedling	Leaf	0.9338	Yes
047	J8891	Seedling	Leaf	0.9357	Yes
048	J8891	Seedling	Leaf	0.9351	Yes
049	J8891	Seedling	Stem	0.9422	Yes
050	J8891	Seedling	Stem	0.9405	Yes
051	J8891	Seedling	Stem	0.9396	Yes
052	J8891	Seedling	Root	0.9378	Yes
053	J8891	Seedling	Root	0.9394	Yes
054	J8891	Seedling	Root	0.9422	Yes
055	J8891	Budding	Leaf	0.8529	Yes
056	J8891	Budding	Leaf	0.843	Yes
057	J8891	Budding	Leaf	0.835	Yes
058	J8891	Blooming	Leaf	0.8896	Yes
059	J8891	Blooming	Leaf	0.8921	Yes
060	J8891	Blooming	Leaf	0.8653	Yes
061	J8891	0 DPA	Ovule	0.8742	Yes
062	J8891	0 DPA	Ovule	0.7909	Yes
063	J8891	0 DPA	Ovule	0.7418	Yes
064	J8891	5 DPA	Ovule	0.8625	Yes
065	J8891	5 DPA	Ovule	0.8565	Yes
066	J8891	5 DPA	Ovule	0.8853	Yes
067	J8891	10 DPA	Ovule	0.8382	Yes
068	J8891	10 DPA	Ovule	0.8539	Yes
069	J8891	15 DPA	Ovule	0.8797	Yes
070	J8891	15 DPA	Ovule	0.8855	Yes
071	J8891	15 DPA	Ovule	0.8968	Yes
072	J8891	20 DPA	Ovule	0.8788	Yes
073	J8891	20 DPA	Ovule	0.8765	Yes
074	J8891	20 DPA	Ovule	0.8731	Yes
075	J8891	25 DPA	Ovule	0.9022	Yes
076	J8891	25 DPA	Ovule	0.8668	Yes
077	J8891	25 DPA	Ovule	0.8904	Yes
078	J8891	10 DPA	Fiber	0.9361	Yes
079	J8891	10 DPA	Fiber	0.9381	Yes
080	J8891	10 DPA	Fiber	0.938	Yes
081	J8891	15 DPA	Fiber	0.9367	Yes
082	J8891	15 DPA	Fiber	0.9221	Yes
083	J8891	15 DPA	Fiber	0.9243	Yes
084	J8891	20 DPA	Fiber	0.9215	Yes
085	J8891	20 DPA	Fiber	0.8434	Yes
086	J8891	20 DPA	Fiber	0.9327	Yes
087	J8891	25 DPA	Fiber	0.918	Yes
088	J8891	25 DPA	Fiber	0.8749	Yes
089	J8891	25 DPA	Fiber	0.9067	Yes
090	XZM2	Seedling	Leaf	0.937	Yes
091	XZM2	Seedling	Leaf	0.9341	Yes
092	XZM2	Seedling	Leaf	0.9393	Yes
093	XZM2	Seedling	Stem	0.941	Yes
094	XZM2	Seedling	Stem	0.9425	Yes
095	XZM2	Seedling	Stem	0.9418	Yes
096	XZM2	Seedling	Root	0.9356	Yes
097	XZM2	Seedling	Root	0.9396	Yes
098	XZM2	Seedling	Root	0.9348	Yes
099	XZM2	Budding	Leaf	0.7328	Yes
100	XZM2	Budding	Leaf	0.8588	Yes
101	XZM2	Budding	Leaf	0.8154	Yes
102	XZM2	Blooming	Leaf	0.8409	Yes
103	XZM2	Blooming	Leaf	0.8872	Yes
104	XZM2	Blooming	Leaf	0.862	Yes
105	XZM2	0 DPA	Ovule	0.9021	Yes
106	XZM2	0 DPA	Ovule	0.8758	Yes
107	XZM2	0 DPA	Ovule	0.9126	Yes
108	XZM2	5 DPA	Ovule	0.8856	Yes
109	XZM2	5 DPA	Ovule	0.893	Yes
110	XZM2	5 DPA	Ovule	0.8844	Yes
111	XZM2	10 DPA	Ovule	0.8112	Yes
112	XZM2	10 DPA	Ovule	0.5895	Yes
113	XZM2	10 DPA	Ovule	0.9034	Yes
114	XZM2	15 DPA	Ovule	0.8669	Yes
115	XZM2	15 DPA	Ovule	0.8594	Yes
116	XZM2	15 DPA	Ovule	0.8994	Yes
117	XZM2	20 DPA	Ovule	0.9188	Yes
118	XZM2	20 DPA	Ovule	0.8788	Yes
119	XZM2	20 DPA	Ovule	0.8951	Yes
120	XZM2	25 DPA	Ovule	0.8954	Yes
121	XZM2	25 DPA	Ovule	0.7713	Yes
122	XZM2	25 DPA	Ovule	0.8371	Yes
123	XZM2	10 DPA	Fiber	0.9339	Yes
124	XZM2	10 DPA	Fiber	0.9397	Yes
125	XZM2	10 DPA	Fiber	0.9338	Yes
126	XZM2	15 DPA	Fiber	0.9279	Yes
127	XZM2	15 DPA	Fiber	0.9372	Yes
128	XZM2	15 DPA	Fiber	0.9118	Yes
129	XZM2	20 DPA	Fiber	0.7971	Yes
130	XZM2	20 DPA	Fiber	0.8414	Yes
131	XZM2	20 DPA	Fiber	0.4834	Yes
132	XZM2	25 DPA	Fiber	0.9049	Yes
133	XZM2	25 DPA	Fiber	0.9045	Yes
134	XZM2	25 DPA	Fiber	0.8641	Yes

## Sheet: Supplementary Table 4
Supplementary Table 4 Average number of expressed genes in 15 tissues.
Stage	Tissue	Number of expressed genes
Seeding	Leaf	50285
Seeding	Stem	51638
Seeding	Root	53701
Budding	Leaf	50837
Blooming	Leaf	50974
0 DPA	Ovule	49443
5 DPA	Ovule	47567
10 DPA	Ovule	48803
15 DPA	Ovule	49935
20 DPA	Ovule	48631
25 DPA	Ovule	48494
10 DPA	Fiber	44708
15 DPA	Fiber	44698
20 DPA	Fiber	44896
25 DPA	Fiber	45809

## Sheet: Supplementary Table 5
Supplementary Table 5 Average number of expressed genes in 3 genotypes.
Stage	Number of expressed genes
CRI12	48660
J8891	48475
XZM2	48940

## Sheet: Supplementary Table 6
Supplementary Table 6 Number of genes with different exressed tissues.
Number of expressed tissues	Gene number	Type
0	8168	Silent
1	2364	Tissue specific
2	1365	Tissue specific
3	1302	Tissue specific
4	1316	Intermediate frequency
5	1282	Intermediate frequency
6	1161	Intermediate frequency
7	1125	Intermediate frequency
8	1162	Intermediate frequency
9	1162	Intermediate frequency
10	1246	Intermediate frequency
11	1402	Intermediate frequency
12	1573	Intermediate frequency
13	1958	Constitutive
14	2884	Constitutive
15	43291	Constitutive

## Sheet: Supplementary Table 7
Supplementary Table 7 Number of parental DEGs in 15 tissues.
Stage	Tissue	Number of parental DEGs
Seeding	Leaf	64
Seeding	Stem	79
Seeding	Root	766
Budding	Leaf	6192
Blooming	Leaf	163
0 DPA	Ovule	1308
5 DPA	Ovule	4935
10 DPA	Ovule	4640
15 DPA	Ovule	4910
20 DPA	Ovule	8864
25 DPA	Ovule	538
10 DPA	Fiber	505
15 DPA	Fiber	652
20 DPA	Fiber	527
25 DPA	Fiber	8727

## Sheet: Supplementary Table 8
Supplementary Table 8 Overview of fold changes of parental DEGs in 15 tissues.
Tissue	Higher derection	Fold change	Gene number
Seedling leaf	J8891	[2,4)	15
Seedling leaf	J8891	[4,8)	7
Seedling leaf	J8891	[8,∞)	2
Seedling leaf	J8891	all	24
Seedling leaf	CRI12	[2,4)	21
Seedling leaf	CRI12	[4,8)	7
Seedling leaf	CRI12	[8,∞)	12
Seedling leaf	CRI12	all	40
Seedling root	J8891	[2,4)	343
Seedling root	J8891	[4,8)	126
Seedling root	J8891	[8,∞)	90
Seedling root	J8891	all	559
Seedling root	CRI12	[2,4)	126
Seedling root	CRI12	[4,8)	56
Seedling root	CRI12	[8,∞)	25
Seedling root	CRI12	all	207
Seedling stem	J8891	[2,4)	31
Seedling stem	J8891	[4,8)	15
Seedling stem	J8891	[8,∞)	19
Seedling stem	J8891	all	65
Seedling stem	CRI12	[2,4)	7
Seedling stem	CRI12	[4,8)	2
Seedling stem	CRI12	[8,∞)	5
Seedling stem	CRI12	all	14
Bloomming leaf	J8891	[2,4)	7
Bloomming leaf	J8891	[4,8)	21
Bloomming leaf	J8891	[8,∞)	47
Bloomming leaf	J8891	all	75
Bloomming leaf	CRI12	[2,4)	13
Bloomming leaf	CRI12	[4,8)	13
Bloomming leaf	CRI12	[8,∞)	62
Bloomming leaf	CRI12	all	88
Budding leaf	J8891	[2,4)	2463
Budding leaf	J8891	[4,8)	692
Budding leaf	J8891	[8,∞)	385
Budding leaf	J8891	all	3540
Budding leaf	CRI12	[2,4)	1893
Budding leaf	CRI12	[4,8)	504
Budding leaf	CRI12	[8,∞)	255
Budding leaf	CRI12	all	2652
Ovule (0 DPA)	J8891	[2,4)	428
Ovule (0 DPA)	J8891	[4,8)	109
Ovule (0 DPA)	J8891	[8,∞)	81
Ovule (0 DPA)	J8891	all	618
Ovule (0 DPA)	CRI12	[2,4)	546
Ovule (0 DPA)	CRI12	[4,8)	82
Ovule (0 DPA)	CRI12	[8,∞)	62
Ovule (0 DPA)	CRI12	all	690
Ovule (10 DPA)	J8891	[2,4)	1188
Ovule (10 DPA)	J8891	[4,8)	505
Ovule (10 DPA)	J8891	[8,∞)	678
Ovule (10 DPA)	J8891	all	2371
Ovule (10 DPA)	CRI12	[2,4)	1495
Ovule (10 DPA)	CRI12	[4,8)	438
Ovule (10 DPA)	CRI12	[8,∞)	336
Ovule (10 DPA)	CRI12	all	2269
Ovule (15 DPA)	J8891	[2,4)	1353
Ovule (15 DPA)	J8891	[4,8)	800
Ovule (15 DPA)	J8891	[8,∞)	969
Ovule (15 DPA)	J8891	all	3122
Ovule (15 DPA)	CRI12	[2,4)	877
Ovule (15 DPA)	CRI12	[4,8)	506
Ovule (15 DPA)	CRI12	[8,∞)	405
Ovule (15 DPA)	CRI12	all	1788
Ovule (20 DPA)	J8891	[2,4)	2699
Ovule (20 DPA)	J8891	[4,8)	775
Ovule (20 DPA)	J8891	[8,∞)	781
Ovule (20 DPA)	J8891	all	4255
Ovule (20 DPA)	CRI12	[2,4)	3058
Ovule (20 DPA)	CRI12	[4,8)	994
Ovule (20 DPA)	CRI12	[8,∞)	557
Ovule (20 DPA)	CRI12	all	4609
Ovule (25 DPA)	J8891	[2,4)	223
Ovule (25 DPA)	J8891	[4,8)	56
Ovule (25 DPA)	J8891	[8,∞)	63
Ovule (25 DPA)	J8891	all	342
Ovule (25 DPA)	CRI12	[2,4)	115
Ovule (25 DPA)	CRI12	[4,8)	25
Ovule (25 DPA)	CRI12	[8,∞)	56
Ovule (25 DPA)	CRI12	all	196
Ovule (5 DPA)	J8891	[2,4)	2281
Ovule (5 DPA)	J8891	[4,8)	1023
Ovule (5 DPA)	J8891	[8,∞)	644
Ovule (5 DPA)	J8891	all	3948
Ovule (5 DPA)	CRI12	[2,4)	754
Ovule (5 DPA)	CRI12	[4,8)	141
Ovule (5 DPA)	CRI12	[8,∞)	92
Ovule (5 DPA)	CRI12	all	987
Fiber (10 DPA)	J8891	[2,4)	116
Fiber (10 DPA)	J8891	[4,8)	51
Fiber (10 DPA)	J8891	[8,∞)	112
Fiber (10 DPA)	J8891	all	279
Fiber (10 DPA)	CRI12	[2,4)	87
Fiber (10 DPA)	CRI12	[4,8)	48
Fiber (10 DPA)	CRI12	[8,∞)	91
Fiber (10 DPA)	CRI12	all	226
Fiber (15 DPA)	J8891	[2,4)	95
Fiber (15 DPA)	J8891	[4,8)	34
Fiber (15 DPA)	J8891	[8,∞)	58
Fiber (15 DPA)	J8891	all	187
Fiber (15 DPA)	CRI12	[2,4)	229
Fiber (15 DPA)	CRI12	[4,8)	133
Fiber (15 DPA)	CRI12	[8,∞)	103
Fiber (15 DPA)	CRI12	all	465
Fiber (20 DPA)	J8891	[2,4)	37
Fiber (20 DPA)	J8891	[4,8)	38
Fiber (20 DPA)	J8891	[8,∞)	77
Fiber (20 DPA)	J8891	all	152
Fiber (20 DPA)	CRI12	[2,4)	63
Fiber (20 DPA)	CRI12	[4,8)	110
Fiber (20 DPA)	CRI12	[8,∞)	202
Fiber (20 DPA)	CRI12	all	375
Fiber (25 DPA)	J8891	[2,4)	3049
Fiber (25 DPA)	J8891	[4,8)	589
Fiber (25 DPA)	J8891	[8,∞)	411
Fiber (25 DPA)	J8891	all	4049
Fiber (25 DPA)	CRI12	[2,4)	3610
Fiber (25 DPA)	CRI12	[4,8)	761
Fiber (25 DPA)	CRI12	[8,∞)	307
Fiber (25 DPA)	CRI12	all	4678

## Sheet: Supplementary Table 9
Supplementary Table 9 Number of parental DEGs with different DE tissues.
Number of tissues with DE	Gene number
1	14874
2	6570
3	2557
4	941
5	327
6	107
7	56
8	37
9	11
10	13
11	14
12	5
13	1

## Sheet: Supplementary Table 10
Supplementary Table 10 Number of SPEGs in 15 tissues.
Tissue	SPE derection	Gene number
Blooming leaf	CRI12-SPE	24
Blooming leaf	J8891-SPE	26
Budding leaf	CRI12-SPE	24
Budding leaf	J8891-SPE	68
Fiber (10 DPA)	CRI12-SPE	21
Fiber (10 DPA)	J8891-SPE	31
Fiber (15 DPA)	CRI12-SPE	29
Fiber (15 DPA)	J8891-SPE	22
Fiber (20 DPA)	CRI12-SPE	56
Fiber (20 DPA)	J8891-SPE	26
Fiber (25 DPA)	CRI12-SPE	36
Fiber (25 DPA)	J8891-SPE	73
Ovule (0 DPA)	CRI12-SPE	19
Ovule (0 DPA)	J8891-SPE	35
Ovule (5 DPA)	CRI12-SPE	14
Ovule (5 DPA)	J8891-SPE	175
Ovule (10 DPA)	CRI12-SPE	100
Ovule (10 DPA)	J8891-SPE	164
Ovule (15 DPA)	CRI12-SPE	84
Ovule (15 DPA)	J8891-SPE	172
Ovule (20 DPA)	CRI12-SPE	135
Ovule (20 DPA)	J8891-SPE	86
Ovule (25 DPA)	CRI12-SPE	25
Ovule (25 DPA)	J8891-SPE	25
Seedling leaf	CRI12-SPE	5
Seedling leaf	J8891-SPE	0
Seedling root	CRI12-SPE	4
Seedling root	J8891-SPE	8
Seedling stem	CRI12-SPE	3
Seedling stem	J8891-SPE	1

[truncated: 20 more sheets: Supplementary Table 11, Supplementary Table 12, Supplementary Table 13, Supplementary Table 14, Supplementary Table 15, Supplementary Table 16, Supplementary Table 17, Supplementary Table 18, Supplementary Table 19, Supplementary Table 20, Supplementary Table 21, Supplementary Table 22, Supplementary Table 23, Supplementary Table 24, Supplementary Table 25, Supplementary Table 26, Supplementary Table 27, Supplementary Table 28, Supplementary Table 29, Supplementary Table 30]
